# Supplementary material for: Towards Unbiased Evaluation of Ionization Performance in LC-HRMS Metabolomics Method Development
Source: Metabolites. 2022 May 10;12(5):426. doi: 10.3390/metabo12050426 (PMC9144264; doi:10.3390/metabo12050426)
Supplement: Supplementary file 1 [file metabolites-12-00426-s001.zip]

Archive with 1 entries (1 files):
- metabolites-1646579-supplementary.pdf
